# Supplementary material for: Physicochemical Characterization, Antioxidant Capacity, and Sensory Properties of Murici (Byrsonima crassifolia (L.) Kunth) and Taperebá (Spondias mombin L.) Beverages
Source: Molecules. 2021 Jan 11;26(2):332. doi: 10.3390/molecules26020332 (PMC7826852; doi:10.3390/molecules26020332)
Supplement: Supplementary file 1 [file molecules-26-00332-s001.zip]

Archive with 1 entries (1 files):
- molecules-1058739-SI.jpg
